# Supplementary material for: Development of Digital Droplet PCR Targeting the Influenza H3N2 Oseltamivir-Resistant E119V Mutation and Its Performance through the Use of Reverse Genetics Mutants
Source: Curr Issues Mol Biol. 2023 Mar 17;45(3):2521–32. doi: 10.3390/cimb45030165 (PMC10047791; doi:10.3390/cimb45030165)
Supplement: Supplementary file 1 [file cimb-45-00165-s001.zip]

Archive with 1 entries (1 files):
- cimb-2243738-supplementary.pdf
